# Supplementary material for: Physiological–Biochemical Characteristics and a Transcriptomic Profiling Analysis Reveal the Postharvest Wound Healing Mechanisms of Sweet Potatoes under Ascorbic Acid Treatment
Source: Foods. 2024 Aug 17;13(16):2569. doi: 10.3390/foods13162569 (PMC13159385; doi:10.3390/foods13162569)
Supplement: Supplementary file 1 [file foods-13-02569-s001.zip]

Archive with 1 entries (1 files):
- foods-3128684 Supplementary materials.pdf
